# Supplementary material for: Toxicity, Deterrent and Repellent Activities of Four Essential Oils on Aphis punicae (Hemiptera: Aphididae)
Source: Plants (Basel). 2022 Feb 8;11(3):463. doi: 10.3390/plants11030463 (PMC8839614; doi:10.3390/plants11030463)
Supplement: Supplementary file 1 [file plants-11-00463-s001.zip]

Archive with 1 entries (1 files):
- plants-1571889-supplementary.jpg
